# Supplementary material for: Lactose Glycation of the Maillard-Type Impairs the Benefits of Caseinate Digest to the Weaned Rats for Intestinal Morphology and Serum Biochemistry
Source: Foods. 2021 Sep 6;10(9):2104. doi: 10.3390/foods10092104 (PMC8468520; doi:10.3390/foods10092104)
Supplement: Supplementary file 1 [file foods-10-02104-s001.zip]

Archive with 1 entries (1 files):
- foods-1320535-supplementary.pdf
